# Supplementary material for: Knockdown SENP1 Suppressed the Angiogenic Potential of Mesenchymal Stem Cells by Impacting CXCR4-Regulated MRTF-A SUMOylation and CCN1 Expression
Source: Biomedicines. 2023 Mar 15;11(3):914. doi: 10.3390/biomedicines11030914 (PMC10046070; doi:10.3390/biomedicines11030914)
Supplement: Supplementary file 1 [file biomedicines-11-00914-s001.zip]

Archive with 1 entries (1 files):
- biomedicines-2176175-supplementary.pdf
